# Supplementary material for: Boundary Associated Long Noncoding RNA Mediates Long-Range Chromosomal Interactions
Source: PLoS One. 2015 Aug 24;10(8):e0136104. doi: 10.1371/journal.pone.0136104 (PMC4547746; doi:10.1371/journal.pone.0136104)
Supplement: S1 File — (Table A) Promoter Assay Primers. The genomic region highlighted in this table is from USC Genome Browser hg 19 build. The primer purpose specifies the cloning procedure needed to make constructs used in the reporter assays. (Table B) RACE Analysis and Isolation of blncRNA1. The primers in this table were used to detect blncRNA1 by RACE and for cloning of the full-length transcript. (Table C) blncRNA1 Expression Analysis Primers. The primers in this table were used to monitor expression of blncRNA1 by qRT-PCR. (Table D) Lentivirus Primers. The primers in this table were used in making the shRNA lentiviral constructs. (Table E) ChIP and 3C Primers. The primers in this table were used for ChIP and 3C analysis. The CBS5 and CBS Control primers were used for ChIP analysis; and the 3C Anchor, Upstream, and Downstream primer were used in 3C analysis. (Table F) Fetal Lung Fibroblast CTCF and RNAPII ChIP. The table shows the raw Ct values (Trial 1 Ct, Trial 2 Ct, and Trial 3 Ct), average Ct (Ave Ct) values, and enrichment fold (ChIP-Input) for each CTCF and RNAPII ChIP experiment. The top half of the chart represents CBS5 detection and the bottom half represents the CBS control. The replicates for each experiment (A, B, C) are also shown in this table. D) The overall analysis top half of the table is represents of the CTCF ChIP overall analysis and the bottom half represents the RNAPII ChIP overall analysis. The individual experimental averages, the average of all experiments (AVE Expts), and the standard deviation (STD) are included in this table. (Table G) blncRNA1 Expression in Human Embryonic Stem Cells. The table shows the raw Ct values (Trial 1 Ct, Trial 2, Ct, Trial 3 Ct), average Ct values (Ave Ct) for GAPDH expression (top half of table) and blncRNA1 expression (bottom half of table). The control was blncRNA1 expression in fetal lung fibroblast. blncRNA1 expression Ct values in H1 and H9 hESC were "Normalized to GAPDH" (GAPDH Ave Ct—blncRNA1 Ave Ct). The "Normalize [file pone.0136104.s003.xlsx]

## Sheet: A
Table A. Promoter Reporter Assay Primers
Primer Purpose	Genomic Region Cloned (based on hg19 build)	Primer Name	Sequence
CBS5 (+) Forward	chr7:27200546-27201148	m010CTCF5_5fwd3	ACTGACTCGAGCTTAAGCTGGCTCTGTCTTGGGTTCT
CBS5 (-) Reverse	chr7:27200546-27201148	m010CTCF5_5rev3	ACTGAAGATCTGACGTCCTGTCTGGAATTCGTCCCTTA
CBS5 CTCF core mutant Forward	chr7:27200546-27201148	hoxActcfKO_only_F	GGCGCGGAAGCCTCTTGCATGGAGCCACACTATCATAGGCCAACCGCCGTTTGGTACTG
CBS5 CTCF core mutant Reverse	chr7:27200546-27201148	hoxActcfKO_only_R	CAGTACCAAACGGCGGTTGGCCTATGATAGTGTGGCTCCATGCAAGAGGCTTCCGCGCC
CBS5 initiator mutant Forward	chr7:27200546-27201148	ol-IN170	GCAAGAGGCTTCCGCGCCGAACGAGCCCGCCTCCGCGACCC
CBS5 initiator mutant Reverse	chr7:27200546-27201148	ol-IN171	GGGTCGCGGAGGGCTCGTTCGGCGCGGAAGCCTGC

## Sheet: B
Table B. RACE Analysis and Isolation of blncRNA1
Primer Purpose	Primer Name	Sequence
5’ Outer Primer	ol-IN048	TGTCTCGATTCAAGCCAGCCGAGT
5’ Inner Primer	ol-IN054	ACACCCTCTGGGCGGTCAT
3’ Race Primmer	ol-IN061	GAGCCCCAGATTTTAGTGAACAGCCGCCCTATA
5’ Forward blncRNA1 full-length primer	ol-IN222	CTCCGCGACCCTTGTGAAGTTCCTAAGATGTCGA
3’ Reverse blncRNA1 full-length primer	ol-IN223	CCTTTACGCCCAATTTTCACCGCC

## Sheet: C
Table C. blncRNA1 Expression Analysis Primers	3
Primer	Primer Name	Sequence
blncRNA1 Forward expression analysis Primer	ol-IN132	CAGCCCCAGAACTTGATGAC
blncRNA1 reverse expression analysis primer	ol-IN133	CCTTTACGCCCAATTTTCAC

## Sheet: D
Table D. Lentivirus Primers
Primer Purpose	Primer Name	Sequence
5’ shRNA top	ol-IN122	TGCTGATTCCAGAAAGGCTCGTGTCAGTTTTGGCCACTGACTGACTGACACGACTTTCTGGAAT
5’ shRNA bottom	ol-IN123	CCTGATTCCAGAAAGTCGTGTCAGTCAGTCAGTGGCCAAAACTGACACGAGCCTTTCTGGAATC
3’ shRNA top	ol-IN130	TGCTGTTTATTGTCTCGATTCAAGCCGTTTTGGCCACTGACTGACGGCTTGAAGAGACAATAAA
3’ shRNA bottom	ol-IN131	CCTGTTTATTGTCTCTTCAAGCCGTCAGTCAGTGGCCAAAACGGCTTGAATCGAGACAATAAAC
5’ Forward overexpression primer	ol-IN222	CTCCGCGACCCTTGTGAAGTTCCTAAGATGTCGA
3’ Reverse overexpression primer	ol-IN223	CCTTTACGCCCAATTTTCACCGCC

## Sheet: E
Table E. ChIP and 3C Primers
Primer Purpose	Primer Name	Sequence
CBS5 Right	CBS5R	TTATTGGCATTGCCTCCTCT
CBS5 Left	CBS5L	CGGAAGCCTCTTGCATGG
CBS Control Right	CBS8R	TACATGGTATGGGGCAGGAT
CBS Control Left	CBS8L	TGCAAAGCCCTAGCCTTAAA
3C Anchor Primer	P14	GGGCTTTGGTGGAATATCCT
3C Upstream Primer	U10	GCACGGCGTTACCAGAGC
3C Downstream Primer	P40	GAGGAGGAAACTGAGGCCAGG

## Sheet: F
Table F. Fetal Lung Fibroblast CTCF and RNAPII ChIP
Trial 1 Experiment
CBS5
	TRIAL 1	TRIAL 2	TRIAL 3	AVE	Enrichment Fold
Input	33.14	33.53	33.26	33.31
CTCF		31.25	30.63	30.94	2.37
RNAPII	31.84	31.62	32.16	31.8733	1.43667
Control	TRIAL 1	TRIAL 2	TRIAL 3	AVE	Enrichment Fold
Input		29.06	29.15	29.105
CTCF	29.3	29.29	29.64	29.41	-0.305
RNAPII	28.93		28.83	28.88	0.225
Trial 2 Experiment
CBS5
	TRIAL 1 Ct	TRIAL 2 Ct	TRIAL 3 Ct	AVE Ct	Enrichment Fold
Input		33.4	32.93	33.165
CTCF	30.28	30.52	30.61	30.47	2.695
RNAPII	31.19	31.54	30.64	31.1233	2.04167
Control	TRIAL 1 Ct	TRIAL 2 Ct	TRIAL 3 Ct	AVE Ct	Enrichment Fold
Input		34.15	34.72	34.435
CTCF	36.62	37.05	36.69	36.7867	-2.35167
RNAPII	36.61	36.61	36.18	36.4667	-2.03167
Trial 3 Experiment
CBS5
	TRIAL 1 Ct	TRIAL 2 Ct	TRIAL 3 Ct	AVE Ct	Enrichment Fold
Input	27.26	27.36	27.17	27.2633
CTCF	24.91	24.82	24.89	24.8733	2.39
RNAPII	25.52	25.13	25.33	25.3267	1.93667
Control	TRIAL 1 Ct	TRIAL 2 Ct	TRIAL 3 Ct	AVE Ct	Enrichment Fold
Input	27.46	26.57	27.37	27.1333
CTCF	27.1	28.87	26.81	27.5933	-0.46
RNAPII	28.97	28.58	29.43	28.9933	-1.86
OVERALL CTCF ChIP
Experiment Trials	Expt 1 Ave Ct	Expt 2 Ave Ct	Expt 3 Ave Ct	Ave Expts	STD
CBS5	2.37	2.695	2.39	2.485	0.18214
Control	-0.305		-0.46	-0.3825	0.109602
OVERALL RNAPII ChIP
Experiment Trials	Expt 1 Ave Ct	Expt 2 Ave Ct	Expt 3 Ave Ct	Ave Expts	STD
CBS5	1.43667	2.04167	1.937	1.80511	0.323345
Control		-2.03167	-1.86	-1.94583	0.121387

## Sheet: G
Table G. blncRNA1 Expression in Human Embryonic Stem Cells
GAPDH Expression
	Trial1	Trial 2	Trial 3	Ave
H1	10.87	10.95	10.8	10.8733
H9	11.65	11.91	11.33	11.63
control	12.63	12.77	12.92	12.7733
blncRNA1 Expression
	Trial1	Trial 2	Trial 3	Ave	Normalized to GAPDH	Normalized to Control	Molecules Normalized to Control
H1	31.37	31.38	30.92	31.2233	-20.35	-5.57833	0.0209293
H9	33.82	33.79	40.49	36.0333	-24.4033	-9.63167	0.00126061
control	27.52	27.57		27.545	-14.7717

## Sheet: H
Table H. blncRNA1 Expression in Posterior Fibroblast Lines
GAPDH Expression
		TRIAL 1	TRIAL 2	TRIAL 3	AVE
LUNG	IMR90	15.72	15.5	16.16	15.7933
FORESKIN	CCD1070SK	14.52	14.83	15.04	14.7967
LEG	GM03440	14.3	14.34	14.46	14.3667
BUTT	GM04552	13.06	13.74	13.27	13.3567
BUTT-THIGH	AG04331	15.75	16.06	15.75	15.8533
	WATER	41.05	37.21	36.71	38.3233
HOTAIR Expression
		TRIAL 1	TRIAL 2	TRIAL 3	AVE	Normalized to GAPDH	Ct Normalized to CCD1070SK	Molecules Normalized to Control
LUNG	IMR90
FORESKIN	CCD1070SK	27.61	27.73	28.05	27.7967	13	0	1
LEG	GM03440	29.38	30.27	30.51	30.0533	15.6867	-2.68667	0.155322
BUTT	GM04552	38.82	39.48	38.56	38.9533	25.5967	-12.5967	0.000161445
BUTT-THIGH	AG04331		44.53	40	42.265	26.4117	-13.4117	9.17669e-05
	WATER
blncRNA1 Expression
		TRIAL 1	TRIAL 2	TRIAL 3	AVE	Normalized to GAPDH	Ct NORMALIZED TO IMR90	Molecules Normalized to Control
LUNG	IMR90	26.96	26.94	27.22	27.04	11.2467	0	1
FORESKIN	CCD1070SK	27.58	27.09	27.27	27.3133	12.5167	-1.27	0.41466
LEG	GM03440	26.52	26.47	26.82	26.6033	12.2367	-0.99	0.503478
BUTT	GM04552	24.69	24.37	24.71	24.59	11.2333	0.0133333	1.00928
BUTT-THIGH	AG04331	26.46	26.8	26.03	26.43	10.5767	0.67	1.59107
	WATER	31.15	30.51	31.66	31.1067	-7.21667

## Sheet: I
Table I. CTCF and RNAPII ChIP in Posterior Fibroblast Cell Line
Foreskin
CBS5
	TRIAL 1	TRIAL 2	TRIAL 3	AVE	Enrichment Fold
Input	26.8	27.16	27.06	27.0067
CTCF	24.91	24.69	24.98	24.86	2.14667
RNAPII	25.57	25.43	25.84	25.6133	1.39333
CBS8
	TRIAL 1	TRIAL 2	TRIAL 3	AVE	Enrichment Fold
Input	26.64	26.68	26.57	26.63
CTCF	27.15	27.08	27.09	27.1067	-0.476667
RNAPII	26.85	27	27.11	26.9867	-0.356667
Leg_CTCF ChIP
CBS5
	TRIAL 1	TRIAL 2	TRIAL 3	AVE	Enrichment Fold
Input	31.56	31.33		31.445
CTCF	30.42	30.64	30.72	30.5933	0.851667
CBS8
	TRIAL 1	TRIAL 2	TRIAL 3	AVE	Enrichment Fold
Input	30.59	30.07		30.33
CTCF	30.14		30.65	30.395	-0.065
Leg_RNAPII ChIP
CBS5
	TRIAL 1	TRIAL 2	TRIAL 3	AVE	Enrichment Fold
Input	27.44	27.78	27.87	27.6967
RNAPII	26.22	26.21	26.82	26.4167	1.28
CBS8
	TRIAL 1	TRIAL 2	TRIAL 3	AVE	Enrichment Fold
Input	28.76	29.34	28.4	28.8333
RNAPII	29.01	29.09	29.42	29.1733	-0.34
Butt
CBS5
	TRIAL 1	TRIAL 2	TRIAL 3	AVE	Enrichment Fold
Input	31.74	30.98	31.31	31.3433
CTCF	29.75	30.07	29.84	29.8867	1.45667
RNAPII	29.97	29.89	30.52	30.1267	1.21667
CBS8
	TRIAL 1	TRIAL 2	TRIAL 3	AVE	Enrichment Fold
Input	29.37	28.57	29.26	29.0667
CTCF	28.94	30.18	29.54	29.5533	-0.486667
RNAPII	29.1	28.99	29.83	29.3067	-0.24
Butt-Thigh_CTCF
CBS5
	TRIAL 1	TRIAL 2	TRIAL 3	AVE	Enrichment Fold
Input	32.53	30.56	30.42	31.17
CTCF	29.8	29.78	29.36	29.6467	1.52333
CBS8
	TRIAL 1	TRIAL 2	TRIAL 3	AVE	Enrichment Fold
Input	29.46	29.47	28.94	29.29
CTCF	29.22	29.08		29.15	0.14
Butt-Thigh_RNAPII
CBS5
	TRIAL 1	TRIAL 2	TRIAL 3	AVE	Enrichment Fold
Input	31.77	31.3	31.27	31.4467
RNAPII	30.45	30.23	30.29	30.3233	1.12333
CBS8
	TRIAL 1	TRIAL 2	TRIAL 3	AVE	Enrichment Fold
Input	29.31	28.96	29.19	29.1533
RNAPII	30.43	29.03	28.96	29.4733	-0.32

## Sheet: J
Table J. Effect of CTCF and Rad21 knockdowns on blncRNA1 expression
PGIPZ
	Trial 1	Trial 2	Trial 3	Ave		Normalized to GAPDH	Ct Normalized to PGIPZ	Molecules Normalized to Control
GAPDH	11.82	12.34	12.18	12.1133
BLINC	26.44	28.12	29.47	28.01		15.8967
CTCF	24.41	24.24	24.31	24.32		12.2067
RAD21	18.52	18.6	18.69	18.6033		6.49
CTCF KD
	Trial 1	Trial 2	Trial 3	Ave
GAPDH	13.26	13.13	13.16	13.1833
BLINC	33.2		32.89	33.045		19.8617	-3.965	0.0640348
CTCF	26.66	29.43	27.08	27.7233		14.54	-2.33333	0.198425
RAD21 KD
	Trial 1	Trial 2	Trial 3	Ave
GAPDH	13.29	13.55	13.56	13.4667
BLINC	32.81		33.04	32.925		19.4583	-3.56167	0.0846899
RAD21	21.72	21.78	21.42	21.64		8.17333	-1.68333	0.311362

[truncated: 8 more sheets: K, L, M, N, O, P, Q, R]
